# Supplementary material for: Predicting Outcome in Clear Aligner Treatment: A Machine Learning Analysis
Source: J Clin Med. 2024 Jun 24;13(13):3672. doi: 10.3390/jcm13133672 (PMC11242237; doi:10.3390/jcm13133672)
Supplement: Supplementary file 1 [file jcm-13-03672-s001.zip]

Archive with 1 entries (1 files):
- jcm-3039684-supplementary.pdf
